# Supplementary material for: The Phytochemical Profiling, In Vitro Antioxidant, and Hepatoprotective Activity of Prenanthes purpurea L. and Caffeoylquinic Acids in Diclofenac-Induced Hepatotoxicity on HEP-G2 Cells
Source: Int J Mol Sci. 2023 Sep 15;24(18):14148. doi: 10.3390/ijms241814148 (PMC10532168; doi:10.3390/ijms241814148)
Supplement: Supplementary file 1 [file ijms-24-14148-s001.zip]

Archive with 1 entries (1 files):
- ijms-2608913-supplementary.pdf
